# Supplementary material for: Animals for the Deceased: Zooarchaeological Analysis of the Bronze Age in the Castillejo del Bonete Site (Terrinches, Ciudad Real, Spain)
Source: Animals (Basel). 2025 Feb 26;15(5):680. doi: 10.3390/ani15050680 (PMC11899635; doi:10.3390/ani15050680)
Supplement: Supplementary file 1 [file animals-15-00680-s001.zip]

Archive with 1 entries (1 files):
- animals-3431970-supplementary.pdf
